# Supplementary material for: Uterine Preservation Treatments in Sarcomas: Oncological Problems and Reproductive Results: A Systematic Review
Source: Cancers (Basel). 2021 Nov 19;13(22):5808. doi: 10.3390/cancers13225808 (PMC8616470; doi:10.3390/cancers13225808)
Supplement: Supplementary file 1 [file cancers-13-05808-s001.zip]

Archive with 1 entries (1 files):
- cancers-1458842-supplementary.pdf
